# Supplementary material for: Predictors of psychiatric rehospitalization among elderly patients
Source: F1000Res. 2015 Sep 30;4:926. [Version 1] doi: 10.12688/f1000research.7135.1 (PMC4732553; doi:10.12688/f1000research.7135.1)
Supplement: Raw data of elderly patients discharged from psychiatric wards within the study period — The coding for each variable is explained in the top row. Blank rows correspond to the discharge episodes that were excluded according to the exclusion criteria. [file f1000research-4-7685-s0000.tgz]

Archive with 1 entries (1 files):
- 4969e192-3f06-46e5-a93b-e247b89b34b9_Raw_data_of_elderly_patients_discharged_from_psychiatric_wards_within_the_study_period.zip
